# Supplementary material for: Dynamic Response of Heart Rate Variability to Active Standing in Aortic Valve Disease: Insights from Recurrence Quantification Analysis
Source: Sensors (Basel). 2025 Mar 1;25(5):1535. doi: 10.3390/s25051535 (PMC11902333; doi:10.3390/s25051535)
Supplement: Supplementary file 1 [file sensors-25-01535-s001.zip]

Archive with 1 entries (1 files):
- sensors-3412959-supplementary.pdf
